# Supplementary material for: Sialic Acid and Colchicine Functionalized Silica Nanoparticles: A Novel Approach to Leishmanicidal Selective Treatments
Source: Biomedicines. 2025 Jul 6;13(7):1648. doi: 10.3390/biomedicines13071648 (PMC12292207; doi:10.3390/biomedicines13071648)
Supplement: Supplementary file 1 [file biomedicines-13-01648-s001.zip]

Archive with 1 entries (1 files):
- biomedicines-3692964-supplementary.pdf
